# Supplementary material for: Diffusion-weighted MRI radiomics of spine bone tumors: feature stability and machine learning-based classification performance
Source: Radiol Med. 2022 Mar 23;127(5):518–25. doi: 10.1007/s11547-022-01468-7 (PMC9098537; doi:10.1007/s11547-022-01468-7)
Supplement: Supplementary file 2 — Supplementary file2 (XLSX 47 kb) [file 11547_2022_1468_MOESM2_ESM.xlsx]

## Sheet: Foglio1
features_names	ICC_values
T2w_original_shape_Elongation	0.999935
T2w_original_shape_Flatness	0.999974
T2w_original_shape_LeastAxisLength	0.999999
T2w_original_shape_MajorAxisLength	0.999999
T2w_original_shape_Maximum2DDiameterColumn	1
T2w_original_shape_Maximum2DDiameterRow	0.99999
T2w_original_shape_Maximum2DDiameterSlice	0.999995
T2w_original_shape_Maximum3DDiameter	1
T2w_original_shape_MeshVolume	1
T2w_original_shape_MinorAxisLength	0.999997
T2w_original_shape_Sphericity	0.999852
T2w_original_shape_SurfaceArea	1
T2w_original_shape_SurfaceVolumeRatio	0.99997
T2w_original_shape_VoxelVolume	1
T2w_original_firstorder_10Percentile	0.953124
T2w_original_firstorder_90Percentile	0.985816
T2w_original_firstorder_Energy	0.989629
T2w_original_firstorder_Entropy	0.755072
T2w_original_firstorder_InterquartileRange	0.966914
T2w_original_firstorder_Maximum	0.933099
T2w_original_firstorder_MeanAbsoluteDeviation	0.96766
T2w_original_firstorder_Mean	0.990532
T2w_original_firstorder_Median	0.992253
T2w_original_firstorder_Minimum	0.862767
T2w_original_firstorder_Range	0.926084
T2w_original_firstorder_RobustMeanAbsoluteDeviation	0.965645
T2w_original_firstorder_RootMeanSquared	0.990755
T2w_original_firstorder_Skewness	0.776898
T2w_original_firstorder_TotalEnergy	0.989629
T2w_original_firstorder_Uniformity	0.762311
T2w_original_firstorder_Variance	0.965435
T2w_original_glcm_Autocorrelation	0.8597
T2w_original_glcm_ClusterProminence	0.770205
T2w_original_glcm_ClusterShade	0.860534
T2w_original_glcm_ClusterTendency	0.778276
T2w_original_glcm_Contrast	0.892004
T2w_original_glcm_Correlation	0.837702
T2w_original_glcm_DifferenceAverage	0.894455
T2w_original_glcm_DifferenceEntropy	0.852523
T2w_original_glcm_DifferenceVariance	0.846177
T2w_original_glcm_Id	0.870198
T2w_original_glcm_Idm	0.865013
T2w_original_glcm_Idmn	0.896297
T2w_original_glcm_Idn	0.891496
T2w_original_glcm_Imc1	0.944927
T2w_original_glcm_Imc2	0.887196
T2w_original_glcm_InverseVariance	0.867198
T2w_original_glcm_JointAverage	0.848518
T2w_original_glcm_MaximumProbability	0.767292
T2w_original_glcm_SumAverage	0.848518
T2w_original_glcm_SumSquares	0.80623
T2w_original_glrlm_GrayLevelNonUniformity	0.989658
T2w_original_glrlm_GrayLevelVariance	0.809732
T2w_original_glrlm_HighGrayLevelRunEmphasis	0.851946
T2w_original_glrlm_LongRunEmphasis	0.881727
T2w_original_glrlm_LongRunHighGrayLevelEmphasis	0.881248
T2w_original_glrlm_RunLengthNonUniformity	0.993901
T2w_original_glrlm_RunLengthNonUniformityNormalized	0.890595
T2w_original_glrlm_RunPercentage	0.890348
T2w_original_glrlm_RunVariance	0.882572
T2w_original_glrlm_ShortRunEmphasis	0.885462
T2w_original_glrlm_ShortRunHighGrayLevelEmphasis	0.849582
T2w_original_glszm_GrayLevelNonUniformity	0.987893
T2w_original_glszm_HighGrayLevelZoneEmphasis	0.771506
T2w_original_glszm_LargeAreaEmphasis	0.853953
T2w_original_glszm_LargeAreaHighGrayLevelEmphasis	0.965512
T2w_original_glszm_SizeZoneNonUniformity	0.983407
T2w_original_glszm_SizeZoneNonUniformityNormalized	0.764896
T2w_original_glszm_ZoneEntropy	0.909312
T2w_original_glszm_ZonePercentage	0.919796
T2w_original_glszm_ZoneVariance	0.853994
T2w_original_ngtdm_Busyness	0.990385
T2w_original_ngtdm_Coarseness	0.984626
T2w_original_ngtdm_Complexity	0.808581
T2w_original_ngtdm_Contrast	0.896158
T2w_original_ngtdm_Strength	0.947548
T2w_original_gldm_DependenceEntropy	0.968052
T2w_original_gldm_DependenceNonUniformity	0.991814
T2w_original_gldm_DependenceNonUniformityNormalized	0.918793
T2w_original_gldm_DependenceVariance	0.882715
T2w_original_gldm_GrayLevelNonUniformity	0.977951
T2w_original_gldm_GrayLevelVariance	0.814205
T2w_original_gldm_HighGrayLevelEmphasis	0.856077
T2w_original_gldm_LargeDependenceEmphasis	0.880378
T2w_original_gldm_LargeDependenceHighGrayLevelEmphasis	0.94722
T2w_original_gldm_SmallDependenceEmphasis	0.915777
T2w_original_gldm_SmallDependenceHighGrayLevelEmphasis	0.887137
T2w_wavelet-LLH_firstorder_10Percentile	0.98954
T2w_wavelet-LLH_firstorder_90Percentile	0.962285
T2w_wavelet-LLH_firstorder_Energy	0.99473
T2w_wavelet-LLH_firstorder_Entropy	0.902085
T2w_wavelet-LLH_firstorder_InterquartileRange	0.983081
T2w_wavelet-LLH_firstorder_Kurtosis	0.852452
T2w_wavelet-LLH_firstorder_Maximum	0.949008
T2w_wavelet-LLH_firstorder_MeanAbsoluteDeviation	0.985042
T2w_wavelet-LLH_firstorder_Mean	0.973801
T2w_wavelet-LLH_firstorder_Median	0.968529
T2w_wavelet-LLH_firstorder_Minimum	0.963253
T2w_wavelet-LLH_firstorder_Range	0.973
T2w_wavelet-LLH_firstorder_RobustMeanAbsoluteDeviation	0.982083
T2w_wavelet-LLH_firstorder_RootMeanSquared	0.986835
T2w_wavelet-LLH_firstorder_Skewness	0.786536
T2w_wavelet-LLH_firstorder_TotalEnergy	0.99473
T2w_wavelet-LLH_firstorder_Uniformity	0.917707
T2w_wavelet-LLH_firstorder_Variance	0.976874
T2w_wavelet-LLH_glcm_ClusterProminence	0.888759
T2w_wavelet-LLH_glcm_ClusterTendency	0.904668
T2w_wavelet-LLH_glcm_Contrast	0.912966
T2w_wavelet-LLH_glcm_Correlation	0.931226
T2w_wavelet-LLH_glcm_DifferenceAverage	0.922388
T2w_wavelet-LLH_glcm_DifferenceEntropy	0.906599
T2w_wavelet-LLH_glcm_DifferenceVariance	0.905079
T2w_wavelet-LLH_glcm_Id	0.926336
T2w_wavelet-LLH_glcm_Idm	0.925692
T2w_wavelet-LLH_glcm_Idmn	0.91593
T2w_wavelet-LLH_glcm_Idn	0.92377
T2w_wavelet-LLH_glcm_Imc1	0.982445
T2w_wavelet-LLH_glcm_Imc2	0.976495
T2w_wavelet-LLH_glcm_InverseVariance	0.920344
T2w_wavelet-LLH_glcm_JointEnergy	0.919576
T2w_wavelet-LLH_glcm_JointEntropy	0.864808
T2w_wavelet-LLH_glcm_MCC	0.88249
T2w_wavelet-LLH_glcm_MaximumProbability	0.929375
T2w_wavelet-LLH_glcm_SumEntropy	0.877406
T2w_wavelet-LLH_glcm_SumSquares	0.909728
T2w_wavelet-LLH_glrlm_GrayLevelNonUniformity	0.998283
T2w_wavelet-LLH_glrlm_GrayLevelNonUniformityNormalized	0.907935
T2w_wavelet-LLH_glrlm_GrayLevelVariance	0.906042
T2w_wavelet-LLH_glrlm_LongRunEmphasis	0.941284
T2w_wavelet-LLH_glrlm_LongRunHighGrayLevelEmphasis	0.767538
T2w_wavelet-LLH_glrlm_LowGrayLevelRunEmphasis	0.788038
T2w_wavelet-LLH_glrlm_RunEntropy	0.835109
T2w_wavelet-LLH_glrlm_RunLengthNonUniformity	0.997782
T2w_wavelet-LLH_glrlm_RunLengthNonUniformityNormalized	0.941571
T2w_wavelet-LLH_glrlm_RunPercentage	0.943232
T2w_wavelet-LLH_glrlm_RunVariance	0.943241
T2w_wavelet-LLH_glrlm_ShortRunEmphasis	0.93948
T2w_wavelet-LLH_glrlm_ShortRunLowGrayLevelEmphasis	0.797993
T2w_wavelet-LLH_glszm_GrayLevelNonUniformity	0.994901
T2w_wavelet-LLH_glszm_GrayLevelNonUniformityNormalized	0.791339
T2w_wavelet-LLH_glszm_GrayLevelVariance	0.815221
T2w_wavelet-LLH_glszm_LargeAreaEmphasis	0.957409
T2w_wavelet-LLH_glszm_LargeAreaHighGrayLevelEmphasis	0.959997
T2w_wavelet-LLH_glszm_LargeAreaLowGrayLevelEmphasis	0.954007
T2w_wavelet-LLH_glszm_SizeZoneNonUniformity	0.976723
T2w_wavelet-LLH_glszm_SizeZoneNonUniformityNormalized	0.810834
T2w_wavelet-LLH_glszm_SmallAreaEmphasis	0.800797
T2w_wavelet-LLH_glszm_ZoneEntropy	0.933644
T2w_wavelet-LLH_glszm_ZonePercentage	0.946434
T2w_wavelet-LLH_glszm_ZoneVariance	0.957418
T2w_wavelet-LLH_ngtdm_Busyness	0.998128
T2w_wavelet-LLH_ngtdm_Coarseness	0.994456
T2w_wavelet-LLH_ngtdm_Complexity	0.828165
T2w_wavelet-LLH_ngtdm_Contrast	0.922372
T2w_wavelet-LLH_ngtdm_Strength	0.986452
T2w_wavelet-LLH_gldm_DependenceEntropy	0.950424
T2w_wavelet-LLH_gldm_DependenceNonUniformity	0.996075
T2w_wavelet-LLH_gldm_DependenceNonUniformityNormalized	0.94254
T2w_wavelet-LLH_gldm_DependenceVariance	0.942756
T2w_wavelet-LLH_gldm_GrayLevelNonUniformity	0.994775
T2w_wavelet-LLH_gldm_GrayLevelVariance	0.909377
T2w_wavelet-LLH_gldm_LargeDependenceEmphasis	0.942793
T2w_wavelet-LLH_gldm_LargeDependenceHighGrayLevelEmphasis	0.889585
T2w_wavelet-LLH_gldm_LargeDependenceLowGrayLevelEmphasis	0.762808
T2w_wavelet-LLH_gldm_LowGrayLevelEmphasis	0.789608
T2w_wavelet-LLH_gldm_SmallDependenceEmphasis	0.939114
T2w_wavelet-LLH_gldm_SmallDependenceHighGrayLevelEmphasis	0.86829
T2w_wavelet-LLH_gldm_SmallDependenceLowGrayLevelEmphasis	0.80322
T2w_wavelet-LHL_firstorder_10Percentile	0.936752
T2w_wavelet-LHL_firstorder_90Percentile	0.876901
T2w_wavelet-LHL_firstorder_Energy	0.946015
T2w_wavelet-LHL_firstorder_Entropy	0.838156
T2w_wavelet-LHL_firstorder_InterquartileRange	0.961426
T2w_wavelet-LHL_firstorder_Maximum	0.852009
T2w_wavelet-LHL_firstorder_MeanAbsoluteDeviation	0.952657
T2w_wavelet-LHL_firstorder_Minimum	0.837248
T2w_wavelet-LHL_firstorder_Range	0.881196
T2w_wavelet-LHL_firstorder_RobustMeanAbsoluteDeviation	0.960375
T2w_wavelet-LHL_firstorder_RootMeanSquared	0.936318
T2w_wavelet-LHL_firstorder_TotalEnergy	0.946015
T2w_wavelet-LHL_firstorder_Uniformity	0.820687
T2w_wavelet-LHL_firstorder_Variance	0.941282
T2w_wavelet-LHL_glcm_ClusterProminence	0.77667
T2w_wavelet-LHL_glcm_ClusterTendency	0.837332
T2w_wavelet-LHL_glcm_Contrast	0.856339
T2w_wavelet-LHL_glcm_DifferenceAverage	0.864531
T2w_wavelet-LHL_glcm_DifferenceEntropy	0.82934
T2w_wavelet-LHL_glcm_DifferenceVariance	0.80692
T2w_wavelet-LHL_glcm_Id	0.84897
T2w_wavelet-LHL_glcm_Idm	0.8448
T2w_wavelet-LHL_glcm_Idmn	0.859671
T2w_wavelet-LHL_glcm_Idn	0.862899
T2w_wavelet-LHL_glcm_Imc1	0.954752
T2w_wavelet-LHL_glcm_Imc2	0.94344
T2w_wavelet-LHL_glcm_InverseVariance	0.842093
T2w_wavelet-LHL_glcm_JointEnergy	0.772787
T2w_wavelet-LHL_glcm_JointEntropy	0.784051
T2w_wavelet-LHL_glcm_MaximumProbability	0.773179
T2w_wavelet-LHL_glcm_SumEntropy	0.820967
T2w_wavelet-LHL_glcm_SumSquares	0.853511
T2w_wavelet-LHL_glrlm_GrayLevelNonUniformity	0.992536
T2w_wavelet-LHL_glrlm_GrayLevelNonUniformityNormalized	0.820089
T2w_wavelet-LHL_glrlm_GrayLevelVariance	0.872955
T2w_wavelet-LHL_glrlm_LongRunEmphasis	0.830491
T2w_wavelet-LHL_glrlm_RunLengthNonUniformity	0.963311
T2w_wavelet-LHL_glrlm_RunLengthNonUniformityNormalized	0.873368
T2w_wavelet-LHL_glrlm_RunPercentage	0.867634
T2w_wavelet-LHL_glrlm_RunVariance	0.815891
T2w_wavelet-LHL_glrlm_ShortRunEmphasis	0.864689
T2w_wavelet-LHL_glszm_GrayLevelNonUniformity	0.950965
T2w_wavelet-LHL_glszm_GrayLevelVariance	0.778065
T2w_wavelet-LHL_glszm_LargeAreaEmphasis	0.79576
T2w_wavelet-LHL_glszm_LargeAreaHighGrayLevelEmphasis	0.833716
T2w_wavelet-LHL_glszm_LargeAreaLowGrayLevelEmphasis	0.763041
T2w_wavelet-LHL_glszm_SizeZoneNonUniformity	0.899561
T2w_wavelet-LHL_glszm_ZoneEntropy	0.892881
T2w_wavelet-LHL_glszm_ZonePercentage	0.904042
T2w_wavelet-LHL_glszm_ZoneVariance	0.795807
T2w_wavelet-LHL_ngtdm_Busyness	0.99358
T2w_wavelet-LHL_ngtdm_Coarseness	0.990203
T2w_wavelet-LHL_ngtdm_Contrast	0.914618
T2w_wavelet-LHL_ngtdm_Strength	0.954382
T2w_wavelet-LHL_gldm_DependenceEntropy	0.863244
T2w_wavelet-LHL_gldm_DependenceNonUniformity	0.961842
T2w_wavelet-LHL_gldm_DependenceNonUniformityNormalized	0.898231
T2w_wavelet-LHL_gldm_DependenceVariance	0.833019
T2w_wavelet-LHL_gldm_GrayLevelNonUniformity	0.954035
T2w_wavelet-LHL_gldm_GrayLevelVariance	0.877839
T2w_wavelet-LHL_gldm_LargeDependenceEmphasis	0.840155
T2w_wavelet-LHL_gldm_SmallDependenceEmphasis	0.892653
T2w_wavelet-LHL_gldm_SmallDependenceHighGrayLevelEmphasis	0.766728
T2w_wavelet-LHH_firstorder_10Percentile	0.976722
T2w_wavelet-LHH_firstorder_90Percentile	0.973168
T2w_wavelet-LHH_firstorder_Energy	0.983969
T2w_wavelet-LHH_firstorder_Entropy	0.859347
T2w_wavelet-LHH_firstorder_InterquartileRange	0.986734
T2w_wavelet-LHH_firstorder_Kurtosis	0.761621
T2w_wavelet-LHH_firstorder_Maximum	0.92941
T2w_wavelet-LHH_firstorder_MeanAbsoluteDeviation	0.980842
T2w_wavelet-LHH_firstorder_Minimum	0.905593
T2w_wavelet-LHH_firstorder_Range	0.938532
T2w_wavelet-LHH_firstorder_RobustMeanAbsoluteDeviation	0.985901
T2w_wavelet-LHH_firstorder_RootMeanSquared	0.974416
T2w_wavelet-LHH_firstorder_TotalEnergy	0.983969
T2w_wavelet-LHH_firstorder_Uniformity	0.865041
T2w_wavelet-LHH_firstorder_Variance	0.958766
T2w_wavelet-LHH_glcm_ClusterProminence	0.834873
T2w_wavelet-LHH_glcm_ClusterTendency	0.867882
T2w_wavelet-LHH_glcm_Contrast	0.863991
T2w_wavelet-LHH_glcm_Correlation	0.841177
T2w_wavelet-LHH_glcm_DifferenceAverage	0.873278
T2w_wavelet-LHH_glcm_DifferenceEntropy	0.851844
T2w_wavelet-LHH_glcm_DifferenceVariance	0.852769
T2w_wavelet-LHH_glcm_Id	0.877476
T2w_wavelet-LHH_glcm_Idm	0.876976
T2w_wavelet-LHH_glcm_Idmn	0.864873
T2w_wavelet-LHH_glcm_Idn	0.874441
T2w_wavelet-LHH_glcm_Imc1	0.980485
T2w_wavelet-LHH_glcm_Imc2	0.975667
T2w_wavelet-LHH_glcm_InverseVariance	0.871116
T2w_wavelet-LHH_glcm_JointEnergy	0.855628
T2w_wavelet-LHH_glcm_JointEntropy	0.815994
T2w_wavelet-LHH_glcm_MCC	0.837819
T2w_wavelet-LHH_glcm_MaximumProbability	0.850472
T2w_wavelet-LHH_glcm_SumEntropy	0.846261
T2w_wavelet-LHH_glcm_SumSquares	0.866577
T2w_wavelet-LHH_glrlm_GrayLevelNonUniformity	0.99851
T2w_wavelet-LHH_glrlm_GrayLevelNonUniformityNormalized	0.85668
T2w_wavelet-LHH_glrlm_GrayLevelVariance	0.865909
T2w_wavelet-LHH_glrlm_LongRunEmphasis	0.903602
T2w_wavelet-LHH_glrlm_LongRunLowGrayLevelEmphasis	0.773452
T2w_wavelet-LHH_glrlm_LowGrayLevelRunEmphasis	0.82865
T2w_wavelet-LHH_glrlm_RunEntropy	0.782161
T2w_wavelet-LHH_glrlm_RunLengthNonUniformity	0.997417
T2w_wavelet-LHH_glrlm_RunLengthNonUniformityNormalized	0.907755
T2w_wavelet-LHH_glrlm_RunPercentage	0.907892
T2w_wavelet-LHH_glrlm_RunVariance	0.899731
T2w_wavelet-LHH_glrlm_ShortRunEmphasis	0.905967
T2w_wavelet-LHH_glrlm_ShortRunLowGrayLevelEmphasis	0.838358
T2w_wavelet-LHH_glszm_GrayLevelNonUniformity	0.998096
T2w_wavelet-LHH_glszm_GrayLevelNonUniformityNormalized	0.779117
T2w_wavelet-LHH_glszm_GrayLevelVariance	0.799036
T2w_wavelet-LHH_glszm_LargeAreaEmphasis	0.965466
T2w_wavelet-LHH_glszm_LargeAreaHighGrayLevelEmphasis	0.964609
T2w_wavelet-LHH_glszm_LargeAreaLowGrayLevelEmphasis	0.965274
T2w_wavelet-LHH_glszm_LowGrayLevelZoneEmphasis	0.799235
T2w_wavelet-LHH_glszm_SizeZoneNonUniformity	0.987836
T2w_wavelet-LHH_glszm_SmallAreaLowGrayLevelEmphasis	0.793919
T2w_wavelet-LHH_glszm_ZoneEntropy	0.759618
T2w_wavelet-LHH_glszm_ZonePercentage	0.917162
T2w_wavelet-LHH_glszm_ZoneVariance	0.965473
T2w_wavelet-LHH_ngtdm_Busyness	0.996492
T2w_wavelet-LHH_ngtdm_Coarseness	0.997903
T2w_wavelet-LHH_ngtdm_Contrast	0.917848
T2w_wavelet-LHH_ngtdm_Strength	0.985856
T2w_wavelet-LHH_gldm_DependenceEntropy	0.853445
T2w_wavelet-LHH_gldm_DependenceNonUniformity	0.995531
T2w_wavelet-LHH_gldm_DependenceNonUniformityNormalized	0.913611
T2w_wavelet-LHH_gldm_DependenceVariance	0.894026
T2w_wavelet-LHH_gldm_GrayLevelNonUniformity	0.994185
T2w_wavelet-LHH_gldm_GrayLevelVariance	0.869903
T2w_wavelet-LHH_gldm_LargeDependenceEmphasis	0.901979
T2w_wavelet-LHH_gldm_LargeDependenceHighGrayLevelEmphasis	0.824759
T2w_wavelet-LHH_gldm_LargeDependenceLowGrayLevelEmphasis	0.828164
T2w_wavelet-LHH_gldm_LowGrayLevelEmphasis	0.830275
T2w_wavelet-LHH_gldm_SmallDependenceEmphasis	0.906594
T2w_wavelet-LHH_gldm_SmallDependenceHighGrayLevelEmphasis	0.765349
T2w_wavelet-LHH_gldm_SmallDependenceLowGrayLevelEmphasis	0.878574
T2w_wavelet-HLL_firstorder_10Percentile	0.96766
T2w_wavelet-HLL_firstorder_90Percentile	0.914802
T2w_wavelet-HLL_firstorder_Energy	0.970685
T2w_wavelet-HLL_firstorder_Entropy	0.811572
T2w_wavelet-HLL_firstorder_InterquartileRange	0.965539
T2w_wavelet-HLL_firstorder_Maximum	0.861653
T2w_wavelet-HLL_firstorder_MeanAbsoluteDeviation	0.963409
T2w_wavelet-HLL_firstorder_Minimum	0.904584
T2w_wavelet-HLL_firstorder_Range	0.916482
T2w_wavelet-HLL_firstorder_RobustMeanAbsoluteDeviation	0.969299
T2w_wavelet-HLL_firstorder_RootMeanSquared	0.954974
T2w_wavelet-HLL_firstorder_TotalEnergy	0.970685
T2w_wavelet-HLL_firstorder_Uniformity	0.788538
T2w_wavelet-HLL_firstorder_Variance	0.962359
T2w_wavelet-HLL_glcm_ClusterProminence	0.759796
T2w_wavelet-HLL_glcm_ClusterTendency	0.816325
T2w_wavelet-HLL_glcm_Contrast	0.830617
T2w_wavelet-HLL_glcm_DifferenceAverage	0.854701
T2w_wavelet-HLL_glcm_DifferenceEntropy	0.819603
T2w_wavelet-HLL_glcm_DifferenceVariance	0.788037
T2w_wavelet-HLL_glcm_Id	0.847457
T2w_wavelet-HLL_glcm_Idm	0.843555
T2w_wavelet-HLL_glcm_Idmn	0.840103
T2w_wavelet-HLL_glcm_Idn	0.857122
T2w_wavelet-HLL_glcm_Imc1	0.953816
T2w_wavelet-HLL_glcm_Imc2	0.950017
T2w_wavelet-HLL_glcm_InverseVariance	0.850354
T2w_wavelet-HLL_glcm_JointEntropy	0.764617
T2w_wavelet-HLL_glcm_SumEntropy	0.791544
T2w_wavelet-HLL_glcm_SumSquares	0.827761
T2w_wavelet-HLL_glrlm_GrayLevelNonUniformity	0.983779
T2w_wavelet-HLL_glrlm_GrayLevelNonUniformityNormalized	0.791042
T2w_wavelet-HLL_glrlm_GrayLevelVariance	0.82267
T2w_wavelet-HLL_glrlm_LongRunEmphasis	0.803886
T2w_wavelet-HLL_glrlm_LowGrayLevelRunEmphasis	0.75919
T2w_wavelet-HLL_glrlm_RunLengthNonUniformity	0.971261
T2w_wavelet-HLL_glrlm_RunLengthNonUniformityNormalized	0.872773
T2w_wavelet-HLL_glrlm_RunPercentage	0.862549
T2w_wavelet-HLL_glrlm_RunVariance	0.791483
T2w_wavelet-HLL_glrlm_ShortRunEmphasis	0.858709
T2w_wavelet-HLL_glrlm_ShortRunLowGrayLevelEmphasis	0.776391
T2w_wavelet-HLL_glszm_GrayLevelNonUniformity	0.950841
T2w_wavelet-HLL_glszm_SizeZoneNonUniformity	0.899075
T2w_wavelet-HLL_glszm_SizeZoneNonUniformityNormalized	0.762906
T2w_wavelet-HLL_glszm_ZoneEntropy	0.893348
T2w_wavelet-HLL_glszm_ZonePercentage	0.905027
T2w_wavelet-HLL_ngtdm_Busyness	0.986909
T2w_wavelet-HLL_ngtdm_Coarseness	0.987322
T2w_wavelet-HLL_ngtdm_Contrast	0.832192
T2w_wavelet-HLL_ngtdm_Strength	0.96819
T2w_wavelet-HLL_gldm_DependenceEntropy	0.884217
T2w_wavelet-HLL_gldm_DependenceNonUniformity	0.964035
T2w_wavelet-HLL_gldm_DependenceNonUniformityNormalized	0.902605
T2w_wavelet-HLL_gldm_DependenceVariance	0.824529
T2w_wavelet-HLL_gldm_GrayLevelNonUniformity	0.93225
T2w_wavelet-HLL_gldm_GrayLevelVariance	0.828519
T2w_wavelet-HLL_gldm_LargeDependenceEmphasis	0.816415
T2w_wavelet-HLL_gldm_LowGrayLevelEmphasis	0.759794
T2w_wavelet-HLL_gldm_SmallDependenceEmphasis	0.894616
T2w_wavelet-HLL_gldm_SmallDependenceLowGrayLevelEmphasis	0.893435
T2w_wavelet-HLH_firstorder_10Percentile	0.972331
T2w_wavelet-HLH_firstorder_90Percentile	0.983686
T2w_wavelet-HLH_firstorder_Energy	0.984547
T2w_wavelet-HLH_firstorder_Entropy	0.813345
T2w_wavelet-HLH_firstorder_InterquartileRange	0.984506
T2w_wavelet-HLH_firstorder_Maximum	0.953098
T2w_wavelet-HLH_firstorder_MeanAbsoluteDeviation	0.982271
T2w_wavelet-HLH_firstorder_Minimum	0.914464
T2w_wavelet-HLH_firstorder_Range	0.956493
T2w_wavelet-HLH_firstorder_RobustMeanAbsoluteDeviation	0.984974
T2w_wavelet-HLH_firstorder_RootMeanSquared	0.978939
T2w_wavelet-HLH_firstorder_TotalEnergy	0.984547
T2w_wavelet-HLH_firstorder_Uniformity	0.810372
T2w_wavelet-HLH_firstorder_Variance	0.977467
T2w_wavelet-HLH_glcm_ClusterProminence	0.8508
T2w_wavelet-HLH_glcm_ClusterTendency	0.841842
T2w_wavelet-HLH_glcm_Contrast	0.839956
T2w_wavelet-HLH_glcm_Correlation	0.830459
T2w_wavelet-HLH_glcm_DifferenceAverage	0.837195
T2w_wavelet-HLH_glcm_DifferenceEntropy	0.811051
T2w_wavelet-HLH_glcm_DifferenceVariance	0.83656
T2w_wavelet-HLH_glcm_Id	0.832628
T2w_wavelet-HLH_glcm_Idm	0.831079
T2w_wavelet-HLH_glcm_Idmn	0.838125
T2w_wavelet-HLH_glcm_Idn	0.835749
T2w_wavelet-HLH_glcm_Imc1	0.9795
T2w_wavelet-HLH_glcm_Imc2	0.974111
T2w_wavelet-HLH_glcm_InverseVariance	0.825658
T2w_wavelet-HLH_glcm_JointEnergy	0.767204
T2w_wavelet-HLH_glcm_JointEntropy	0.766998
T2w_wavelet-HLH_glcm_MCC	0.815751
T2w_wavelet-HLH_glcm_MaximumProbability	0.795199
T2w_wavelet-HLH_glcm_SumEntropy	0.801797
T2w_wavelet-HLH_glcm_SumSquares	0.841332
T2w_wavelet-HLH_glrlm_GrayLevelNonUniformity	0.99101
T2w_wavelet-HLH_glrlm_GrayLevelNonUniformityNormalized	0.801485
T2w_wavelet-HLH_glrlm_GrayLevelVariance	0.829817
T2w_wavelet-HLH_glrlm_LongRunEmphasis	0.836986
T2w_wavelet-HLH_glrlm_RunLengthNonUniformity	0.98432
T2w_wavelet-HLH_glrlm_RunLengthNonUniformityNormalized	0.870731
T2w_wavelet-HLH_glrlm_RunPercentage	0.868208
T2w_wavelet-HLH_glrlm_RunVariance	0.829976
T2w_wavelet-HLH_glrlm_ShortRunEmphasis	0.863558
T2w_wavelet-HLH_glszm_GrayLevelNonUniformity	0.995348
T2w_wavelet-HLH_glszm_GrayLevelVariance	0.759582
T2w_wavelet-HLH_glszm_LargeAreaEmphasis	0.774647
T2w_wavelet-HLH_glszm_LargeAreaHighGrayLevelEmphasis	0.888619
T2w_wavelet-HLH_glszm_SizeZoneNonUniformity	0.958653
T2w_wavelet-HLH_glszm_ZonePercentage	0.896017
T2w_wavelet-HLH_glszm_ZoneVariance	0.77466
T2w_wavelet-HLH_ngtdm_Busyness	0.979258
T2w_wavelet-HLH_ngtdm_Coarseness	0.995178
T2w_wavelet-HLH_ngtdm_Contrast	0.892546
T2w_wavelet-HLH_ngtdm_Strength	0.986164
T2w_wavelet-HLH_gldm_DependenceEntropy	0.855164
T2w_wavelet-HLH_gldm_DependenceNonUniformity	0.982935
T2w_wavelet-HLH_gldm_DependenceNonUniformityNormalized	0.88669
T2w_wavelet-HLH_gldm_DependenceVariance	0.861339
T2w_wavelet-HLH_gldm_GrayLevelNonUniformity	0.958972
T2w_wavelet-HLH_gldm_GrayLevelVariance	0.83292
T2w_wavelet-HLH_gldm_LargeDependenceEmphasis	0.846226
T2w_wavelet-HLH_gldm_LargeDependenceLowGrayLevelEmphasis	0.763229
T2w_wavelet-HLH_gldm_SmallDependenceEmphasis	0.881694
T2w_wavelet-HLH_gldm_SmallDependenceHighGrayLevelEmphasis	0.782417
T2w_wavelet-HLH_gldm_SmallDependenceLowGrayLevelEmphasis	0.81655
T2w_wavelet-HHL_firstorder_10Percentile	0.955678
T2w_wavelet-HHL_firstorder_90Percentile	0.960011
T2w_wavelet-HHL_firstorder_Energy	0.951497
T2w_wavelet-HHL_firstorder_Entropy	0.809184
T2w_wavelet-HHL_firstorder_InterquartileRange	0.971523
T2w_wavelet-HHL_firstorder_Maximum	0.87701
T2w_wavelet-HHL_firstorder_MeanAbsoluteDeviation	0.963182
T2w_wavelet-HHL_firstorder_Minimum	0.876389
T2w_wavelet-HHL_firstorder_Range	0.905816
T2w_wavelet-HHL_firstorder_RobustMeanAbsoluteDeviation	0.970421
T2w_wavelet-HHL_firstorder_RootMeanSquared	0.953366
T2w_wavelet-HHL_firstorder_TotalEnergy	0.951497
T2w_wavelet-HHL_firstorder_Uniformity	0.781446
T2w_wavelet-HHL_firstorder_Variance	0.955676
T2w_wavelet-HHL_glcm_ClusterProminence	0.806659
T2w_wavelet-HHL_glcm_ClusterTendency	0.829869
T2w_wavelet-HHL_glcm_Contrast	0.822781
T2w_wavelet-HHL_glcm_DifferenceAverage	0.835556
T2w_wavelet-HHL_glcm_DifferenceEntropy	0.806857
T2w_wavelet-HHL_glcm_DifferenceVariance	0.813033
T2w_wavelet-HHL_glcm_Id	0.829021
T2w_wavelet-HHL_glcm_Idm	0.825734
T2w_wavelet-HHL_glcm_Idmn	0.825256
T2w_wavelet-HHL_glcm_Idn	0.836575
T2w_wavelet-HHL_glcm_Imc1	0.961859
T2w_wavelet-HHL_glcm_Imc2	0.958058
T2w_wavelet-HHL_glcm_InverseVariance	0.831378
T2w_wavelet-HHL_glcm_JointEntropy	0.765034
T2w_wavelet-HHL_glcm_SumEntropy	0.800579
T2w_wavelet-HHL_glcm_SumSquares	0.827075
T2w_wavelet-HHL_glrlm_GrayLevelNonUniformity	0.979018
T2w_wavelet-HHL_glrlm_GrayLevelNonUniformityNormalized	0.788386
T2w_wavelet-HHL_glrlm_GrayLevelVariance	0.830133
T2w_wavelet-HHL_glrlm_RunLengthNonUniformity	0.952432
T2w_wavelet-HHL_glrlm_RunLengthNonUniformityNormalized	0.856175
T2w_wavelet-HHL_glrlm_RunPercentage	0.839855
T2w_wavelet-HHL_glrlm_ShortRunEmphasis	0.842418
T2w_wavelet-HHL_glszm_GrayLevelNonUniformity	0.923103
T2w_wavelet-HHL_glszm_GrayLevelVariance	0.750859
T2w_wavelet-HHL_glszm_SizeZoneNonUniformity	0.832699
T2w_wavelet-HHL_glszm_SizeZoneNonUniformityNormalized	0.775099
T2w_wavelet-HHL_glszm_SmallAreaEmphasis	0.773995
T2w_wavelet-HHL_glszm_ZoneEntropy	0.78332
T2w_wavelet-HHL_glszm_ZonePercentage	0.893128
T2w_wavelet-HHL_ngtdm_Busyness	0.967347
T2w_wavelet-HHL_ngtdm_Coarseness	0.996863
T2w_wavelet-HHL_ngtdm_Contrast	0.883274
T2w_wavelet-HHL_ngtdm_Strength	0.976923
T2w_wavelet-HHL_gldm_DependenceEntropy	0.800706
T2w_wavelet-HHL_gldm_DependenceNonUniformity	0.924983
T2w_wavelet-HHL_gldm_DependenceNonUniformityNormalized	0.878691
T2w_wavelet-HHL_gldm_DependenceVariance	0.773873
T2w_wavelet-HHL_gldm_GrayLevelNonUniformity	0.897829
T2w_wavelet-HHL_gldm_GrayLevelVariance	0.834035
T2w_wavelet-HHL_gldm_LargeDependenceEmphasis	0.767812
T2w_wavelet-HHL_gldm_SmallDependenceEmphasis	0.885073
T2w_wavelet-HHH_firstorder_10Percentile	0.982824
T2w_wavelet-HHH_firstorder_90Percentile	0.980398
T2w_wavelet-HHH_firstorder_Energy	0.98622
T2w_wavelet-HHH_firstorder_Entropy	0.80554
T2w_wavelet-HHH_firstorder_InterquartileRange	0.984026
T2w_wavelet-HHH_firstorder_Maximum	0.882265
T2w_wavelet-HHH_firstorder_MeanAbsoluteDeviation	0.983576
T2w_wavelet-HHH_firstorder_Minimum	0.929105
T2w_wavelet-HHH_firstorder_Range	0.926854
T2w_wavelet-HHH_firstorder_RobustMeanAbsoluteDeviation	0.985269
T2w_wavelet-HHH_firstorder_RootMeanSquared	0.979697
T2w_wavelet-HHH_firstorder_TotalEnergy	0.98622
T2w_wavelet-HHH_firstorder_Uniformity	0.791389
T2w_wavelet-HHH_firstorder_Variance	0.979891
T2w_wavelet-HHH_glcm_ClusterProminence	0.822495
T2w_wavelet-HHH_glcm_ClusterTendency	0.840088
T2w_wavelet-HHH_glcm_Contrast	0.832535
T2w_wavelet-HHH_glcm_Correlation	0.789852
T2w_wavelet-HHH_glcm_DifferenceAverage	0.836436
T2w_wavelet-HHH_glcm_DifferenceEntropy	0.798563
T2w_wavelet-HHH_glcm_DifferenceVariance	0.822225
T2w_wavelet-HHH_glcm_Id	0.827362
T2w_wavelet-HHH_glcm_Idm	0.824731
T2w_wavelet-HHH_glcm_Idmn	0.833968
T2w_wavelet-HHH_glcm_Idn	0.835864
T2w_wavelet-HHH_glcm_Imc1	0.975527
T2w_wavelet-HHH_glcm_Imc2	0.973641
T2w_wavelet-HHH_glcm_InverseVariance	0.830854
T2w_wavelet-HHH_glcm_JointEntropy	0.753245
T2w_wavelet-HHH_glcm_MCC	0.834094
T2w_wavelet-HHH_glcm_MaximumProbability	0.756635
T2w_wavelet-HHH_glcm_SumEntropy	0.79114
T2w_wavelet-HHH_glcm_SumSquares	0.836342
T2w_wavelet-HHH_glrlm_GrayLevelNonUniformity	0.987032
T2w_wavelet-HHH_glrlm_GrayLevelNonUniformityNormalized	0.785864
T2w_wavelet-HHH_glrlm_GrayLevelVariance	0.831963
T2w_wavelet-HHH_glrlm_LongRunEmphasis	0.823035
T2w_wavelet-HHH_glrlm_RunLengthNonUniformity	0.983958
T2w_wavelet-HHH_glrlm_RunLengthNonUniformityNormalized	0.861578
T2w_wavelet-HHH_glrlm_RunPercentage	0.854248
T2w_wavelet-HHH_glrlm_RunVariance	0.81138
T2w_wavelet-HHH_glrlm_ShortRunEmphasis	0.851994
T2w_wavelet-HHH_glszm_GrayLevelNonUniformity	0.996043
T2w_wavelet-HHH_glszm_LargeAreaEmphasis	0.825605
T2w_wavelet-HHH_glszm_LargeAreaHighGrayLevelEmphasis	0.809337
T2w_wavelet-HHH_glszm_LargeAreaLowGrayLevelEmphasis	0.829694
T2w_wavelet-HHH_glszm_SizeZoneNonUniformity	0.961802
T2w_wavelet-HHH_glszm_ZonePercentage	0.894542
T2w_wavelet-HHH_glszm_ZoneVariance	0.825606
T2w_wavelet-HHH_ngtdm_Busyness	0.989557
T2w_wavelet-HHH_ngtdm_Coarseness	0.996601
T2w_wavelet-HHH_ngtdm_Contrast	0.887713
T2w_wavelet-HHH_ngtdm_Strength	0.980973
T2w_wavelet-HHH_gldm_DependenceEntropy	0.771052
T2w_wavelet-HHH_gldm_DependenceNonUniformity	0.981706
T2w_wavelet-HHH_gldm_DependenceNonUniformityNormalized	0.891293
T2w_wavelet-HHH_gldm_DependenceVariance	0.831444
T2w_wavelet-HHH_gldm_GrayLevelNonUniformity	0.959022
T2w_wavelet-HHH_gldm_GrayLevelVariance	0.835826
T2w_wavelet-HHH_gldm_LargeDependenceEmphasis	0.824652
T2w_wavelet-HHH_gldm_LargeDependenceHighGrayLevelEmphasis	0.796031
T2w_wavelet-HHH_gldm_SmallDependenceEmphasis	0.884171
T2w_wavelet-HHH_gldm_SmallDependenceHighGrayLevelEmphasis	0.776129
T2w_wavelet-HHH_gldm_SmallDependenceLowGrayLevelEmphasis	0.800471
T2w_wavelet-LLL_firstorder_10Percentile	0.96218
T2w_wavelet-LLL_firstorder_90Percentile	0.986275
T2w_wavelet-LLL_firstorder_Energy	0.98963
T2w_wavelet-LLL_firstorder_InterquartileRange	0.963797
T2w_wavelet-LLL_firstorder_Maximum	0.936861
T2w_wavelet-LLL_firstorder_MeanAbsoluteDeviation	0.965359
T2w_wavelet-LLL_firstorder_Mean	0.991077
T2w_wavelet-LLL_firstorder_Median	0.992151
T2w_wavelet-LLL_firstorder_Minimum	0.879662
T2w_wavelet-LLL_firstorder_Range	0.925676
T2w_wavelet-LLL_firstorder_RobustMeanAbsoluteDeviation	0.962692
T2w_wavelet-LLL_firstorder_RootMeanSquared	0.99135
T2w_wavelet-LLL_firstorder_Skewness	0.767589
T2w_wavelet-LLL_firstorder_TotalEnergy	0.98963
T2w_wavelet-LLL_firstorder_Variance	0.962016
T2w_wavelet-LLL_glcm_Autocorrelation	0.841099
T2w_wavelet-LLL_glcm_ClusterShade	0.851974
T2w_wavelet-LLL_glcm_Contrast	0.899898
T2w_wavelet-LLL_glcm_Correlation	0.847661
T2w_wavelet-LLL_glcm_DifferenceAverage	0.896885
T2w_wavelet-LLL_glcm_DifferenceEntropy	0.848415
T2w_wavelet-LLL_glcm_DifferenceVariance	0.864081
T2w_wavelet-LLL_glcm_Id	0.867736
T2w_wavelet-LLL_glcm_Idm	0.861951
T2w_wavelet-LLL_glcm_Idmn	0.902363
T2w_wavelet-LLL_glcm_Idn	0.893113
T2w_wavelet-LLL_glcm_Imc1	0.922386
T2w_wavelet-LLL_glcm_Imc2	0.848182
T2w_wavelet-LLL_glcm_InverseVariance	0.865389
T2w_wavelet-LLL_glcm_JointAverage	0.828612
T2w_wavelet-LLL_glcm_SumAverage	0.828612
T2w_wavelet-LLL_glcm_SumSquares	0.777368
T2w_wavelet-LLL_glrlm_GrayLevelNonUniformity	0.984525
T2w_wavelet-LLL_glrlm_GrayLevelVariance	0.787615
T2w_wavelet-LLL_glrlm_HighGrayLevelRunEmphasis	0.826543
T2w_wavelet-LLL_glrlm_LongRunEmphasis	0.863593
T2w_wavelet-LLL_glrlm_LongRunHighGrayLevelEmphasis	0.872681
T2w_wavelet-LLL_glrlm_RunLengthNonUniformity	0.986989
T2w_wavelet-LLL_glrlm_RunLengthNonUniformityNormalized	0.88609
T2w_wavelet-LLL_glrlm_RunPercentage	0.885292
T2w_wavelet-LLL_glrlm_RunVariance	0.864374
T2w_wavelet-LLL_glrlm_ShortRunEmphasis	0.877458
T2w_wavelet-LLL_glrlm_ShortRunHighGrayLevelEmphasis	0.823187
T2w_wavelet-LLL_glszm_GrayLevelNonUniformity	0.979203
T2w_wavelet-LLL_glszm_LargeAreaHighGrayLevelEmphasis	0.920466
T2w_wavelet-LLL_glszm_SizeZoneNonUniformity	0.973324
T2w_wavelet-LLL_glszm_SizeZoneNonUniformityNormalized	0.778012
T2w_wavelet-LLL_glszm_ZoneEntropy	0.911612
T2w_wavelet-LLL_glszm_ZonePercentage	0.926511
T2w_wavelet-LLL_ngtdm_Busyness	0.977261
T2w_wavelet-LLL_ngtdm_Coarseness	0.97924
T2w_wavelet-LLL_ngtdm_Complexity	0.828079
T2w_wavelet-LLL_ngtdm_Contrast	0.905985
T2w_wavelet-LLL_ngtdm_Strength	0.951117
T2w_wavelet-LLL_gldm_DependenceEntropy	0.967906
T2w_wavelet-LLL_gldm_DependenceNonUniformity	0.98918
T2w_wavelet-LLL_gldm_DependenceNonUniformityNormalized	0.918367
T2w_wavelet-LLL_gldm_DependenceVariance	0.883649
T2w_wavelet-LLL_gldm_GrayLevelNonUniformity	0.961567
T2w_wavelet-LLL_gldm_GrayLevelVariance	0.793027
T2w_wavelet-LLL_gldm_HighGrayLevelEmphasis	0.833022
T2w_wavelet-LLL_gldm_LargeDependenceEmphasis	0.868978
T2w_wavelet-LLL_gldm_LargeDependenceHighGrayLevelEmphasis	0.941673
T2w_wavelet-LLL_gldm_SmallDependenceEmphasis	0.92104
T2w_wavelet-LLL_gldm_SmallDependenceHighGrayLevelEmphasis	0.88783
T2w_wavelet-LLL_gldm_SmallDependenceLowGrayLevelEmphasis	0.758249
ADC_original_shape_Elongation	0.979894
ADC_original_shape_Flatness	0.988971
ADC_original_shape_LeastAxisLength	0.998794
ADC_original_shape_MajorAxisLength	0.998846
ADC_original_shape_Maximum2DDiameterColumn	0.998693
ADC_original_shape_Maximum2DDiameterRow	0.998421
ADC_original_shape_Maximum2DDiameterSlice	0.998017
ADC_original_shape_Maximum3DDiameter	0.99896
ADC_original_shape_MeshVolume	0.999952
ADC_original_shape_MinorAxisLength	0.99901
ADC_original_shape_Sphericity	0.980068
ADC_original_shape_SurfaceArea	0.999816
ADC_original_shape_SurfaceVolumeRatio	0.994516
ADC_original_shape_VoxelVolume	0.999952
ADC_original_firstorder_10Percentile	0.953578
ADC_original_firstorder_90Percentile	0.942694
ADC_original_firstorder_Energy	0.994483
ADC_original_firstorder_Entropy	0.771994
ADC_original_firstorder_InterquartileRange	0.90786
ADC_original_firstorder_Maximum	0.76784
ADC_original_firstorder_MeanAbsoluteDeviation	0.907587
ADC_original_firstorder_Mean	0.975681
ADC_original_firstorder_Median	0.983714
ADC_original_firstorder_Minimum	0.840053
ADC_original_firstorder_Range	0.795201
ADC_original_firstorder_RobustMeanAbsoluteDeviation	0.907618
ADC_original_firstorder_RootMeanSquared	0.973039
ADC_original_firstorder_Skewness	0.764487
ADC_original_firstorder_TotalEnergy	0.994483
ADC_original_firstorder_Uniformity	0.779339
ADC_original_firstorder_Variance	0.920096
ADC_original_glcm_Autocorrelation	0.75585
ADC_original_glcm_ClusterShade	0.794778
ADC_original_glcm_Contrast	0.884745
ADC_original_glcm_Correlation	0.834317
ADC_original_glcm_DifferenceAverage	0.88265
ADC_original_glcm_DifferenceEntropy	0.845209
ADC_original_glcm_DifferenceVariance	0.862257
ADC_original_glcm_Id	0.866448
ADC_original_glcm_Idm	0.863379
ADC_original_glcm_Idmn	0.886652
ADC_original_glcm_Idn	0.879455
ADC_original_glcm_Imc1	0.932353
ADC_original_glcm_Imc2	0.895116
ADC_original_glcm_InverseVariance	0.859755
ADC_original_glcm_JointEnergy	0.778746
ADC_original_glcm_JointEntropy	0.771553
ADC_original_glcm_MaximumProbability	0.814186
ADC_original_glcm_SumEntropy	0.758784
ADC_original_glcm_SumSquares	0.780516
ADC_original_glrlm_GrayLevelNonUniformity	0.990725
ADC_original_glrlm_GrayLevelNonUniformityNormalized	0.758318
ADC_original_glrlm_GrayLevelVariance	0.785441
ADC_original_glrlm_LongRunEmphasis	0.896117
ADC_original_glrlm_LongRunHighGrayLevelEmphasis	0.828463
ADC_original_glrlm_LongRunLowGrayLevelEmphasis	0.78083
ADC_original_glrlm_LowGrayLevelRunEmphasis	0.768383
ADC_original_glrlm_RunLengthNonUniformity	0.999069
ADC_original_glrlm_RunLengthNonUniformityNormalized	0.891309
ADC_original_glrlm_RunPercentage	0.894667
ADC_original_glrlm_RunVariance	0.904593
ADC_original_glrlm_ShortRunEmphasis	0.887324
ADC_original_glrlm_ShortRunLowGrayLevelEmphasis	0.776819
ADC_original_glszm_GrayLevelNonUniformity	0.993066
ADC_original_glszm_LargeAreaEmphasis	0.902647
ADC_original_glszm_LargeAreaHighGrayLevelEmphasis	0.879536
ADC_original_glszm_LargeAreaLowGrayLevelEmphasis	0.901452
ADC_original_glszm_LowGrayLevelZoneEmphasis	0.75751
ADC_original_glszm_SizeZoneNonUniformity	0.978904
ADC_original_glszm_SizeZoneNonUniformityNormalized	0.816696
ADC_original_glszm_SmallAreaEmphasis	0.787715
ADC_original_glszm_ZoneEntropy	0.939767
ADC_original_glszm_ZonePercentage	0.923167
ADC_original_glszm_ZoneVariance	0.902711
ADC_original_ngtdm_Busyness	0.997786
ADC_original_ngtdm_Coarseness	0.991437
ADC_original_ngtdm_Complexity	0.834602
ADC_original_ngtdm_Contrast	0.89505
ADC_original_ngtdm_Strength	0.958473
ADC_original_gldm_DependenceEntropy	0.958013
ADC_original_gldm_DependenceNonUniformity	0.997769
ADC_original_gldm_DependenceNonUniformityNormalized	0.92769
ADC_original_gldm_DependenceVariance	0.900052
ADC_original_gldm_GrayLevelNonUniformity	0.986516
ADC_original_gldm_GrayLevelVariance	0.79074
ADC_original_gldm_LargeDependenceEmphasis	0.893944
ADC_original_gldm_LargeDependenceHighGrayLevelEmphasis	0.943105
ADC_original_gldm_LargeDependenceLowGrayLevelEmphasis	0.854189
ADC_original_gldm_LowGrayLevelEmphasis	0.764472
ADC_original_gldm_SmallDependenceEmphasis	0.917683
ADC_original_gldm_SmallDependenceHighGrayLevelEmphasis	0.824405
ADC_original_gldm_SmallDependenceLowGrayLevelEmphasis	0.859742
ADC_wavelet-LLH_firstorder_10Percentile	0.993408
ADC_wavelet-LLH_firstorder_90Percentile	0.957819
ADC_wavelet-LLH_firstorder_Energy	0.986344
ADC_wavelet-LLH_firstorder_Entropy	0.909632
ADC_wavelet-LLH_firstorder_InterquartileRange	0.983992
ADC_wavelet-LLH_firstorder_Kurtosis	0.866357
ADC_wavelet-LLH_firstorder_Maximum	0.932384
ADC_wavelet-LLH_firstorder_MeanAbsoluteDeviation	0.991199
ADC_wavelet-LLH_firstorder_Mean	0.945025
ADC_wavelet-LLH_firstorder_Median	0.912058
ADC_wavelet-LLH_firstorder_Minimum	0.950586
ADC_wavelet-LLH_firstorder_Range	0.956886
ADC_wavelet-LLH_firstorder_RobustMeanAbsoluteDeviation	0.986819
ADC_wavelet-LLH_firstorder_RootMeanSquared	0.992495
ADC_wavelet-LLH_firstorder_Skewness	0.803264
ADC_wavelet-LLH_firstorder_TotalEnergy	0.986411
ADC_wavelet-LLH_firstorder_Uniformity	0.911241
ADC_wavelet-LLH_firstorder_Variance	0.99179
ADC_wavelet-LLH_glcm_ClusterProminence	0.896111
ADC_wavelet-LLH_glcm_ClusterTendency	0.913807
ADC_wavelet-LLH_glcm_Contrast	0.93017
ADC_wavelet-LLH_glcm_Correlation	0.941945
ADC_wavelet-LLH_glcm_DifferenceAverage	0.931511
ADC_wavelet-LLH_glcm_DifferenceEntropy	0.912951
ADC_wavelet-LLH_glcm_DifferenceVariance	0.921851
ADC_wavelet-LLH_glcm_Id	0.935399
ADC_wavelet-LLH_glcm_Idm	0.935518
ADC_wavelet-LLH_glcm_Idmn	0.928852
ADC_wavelet-LLH_glcm_Idn	0.931889
ADC_wavelet-LLH_glcm_Imc1	0.980183
ADC_wavelet-LLH_glcm_Imc2	0.976113
ADC_wavelet-LLH_glcm_InverseVariance	0.929847
ADC_wavelet-LLH_glcm_JointEnergy	0.883731
ADC_wavelet-LLH_glcm_JointEntropy	0.873767
ADC_wavelet-LLH_glcm_MCC	0.908872
ADC_wavelet-LLH_glcm_MaximumProbability	0.905326
ADC_wavelet-LLH_glcm_SumEntropy	0.885741
ADC_wavelet-LLH_glcm_SumSquares	0.917805
ADC_wavelet-LLH_glrlm_GrayLevelNonUniformity	0.997182
ADC_wavelet-LLH_glrlm_GrayLevelNonUniformityNormalized	0.905873
ADC_wavelet-LLH_glrlm_GrayLevelVariance	0.920962
ADC_wavelet-LLH_glrlm_LongRunEmphasis	0.933844
ADC_wavelet-LLH_glrlm_LongRunHighGrayLevelEmphasis	0.78617
ADC_wavelet-LLH_glrlm_LongRunLowGrayLevelEmphasis	0.776799
ADC_wavelet-LLH_glrlm_LowGrayLevelRunEmphasis	0.812465
ADC_wavelet-LLH_glrlm_RunEntropy	0.817808
ADC_wavelet-LLH_glrlm_RunLengthNonUniformity	0.995453
ADC_wavelet-LLH_glrlm_RunLengthNonUniformityNormalized	0.952231
ADC_wavelet-LLH_glrlm_RunPercentage	0.952433
ADC_wavelet-LLH_glrlm_RunVariance	0.930766
ADC_wavelet-LLH_glrlm_ShortRunEmphasis	0.949022
ADC_wavelet-LLH_glrlm_ShortRunLowGrayLevelEmphasis	0.817311
ADC_wavelet-LLH_glszm_GrayLevelNonUniformity	0.993362
ADC_wavelet-LLH_glszm_GrayLevelNonUniformityNormalized	0.775873
ADC_wavelet-LLH_glszm_GrayLevelVariance	0.85827
ADC_wavelet-LLH_glszm_LargeAreaEmphasis	0.911476
ADC_wavelet-LLH_glszm_LargeAreaHighGrayLevelEmphasis	0.84922
ADC_wavelet-LLH_glszm_LargeAreaLowGrayLevelEmphasis	0.951962
ADC_wavelet-LLH_glszm_LowGrayLevelZoneEmphasis	0.754315
ADC_wavelet-LLH_glszm_SizeZoneNonUniformity	0.958512
ADC_wavelet-LLH_glszm_SizeZoneNonUniformityNormalized	0.901823
ADC_wavelet-LLH_glszm_SmallAreaEmphasis	0.884726
ADC_wavelet-LLH_glszm_ZoneEntropy	0.959901
ADC_wavelet-LLH_glszm_ZonePercentage	0.961794
ADC_wavelet-LLH_glszm_ZoneVariance	0.911666
ADC_wavelet-LLH_ngtdm_Busyness	0.994661
ADC_wavelet-LLH_ngtdm_Coarseness	0.990304
ADC_wavelet-LLH_ngtdm_Complexity	0.861031
ADC_wavelet-LLH_ngtdm_Contrast	0.947442
ADC_wavelet-LLH_ngtdm_Strength	0.985024
ADC_wavelet-LLH_gldm_DependenceEntropy	0.962827
ADC_wavelet-LLH_gldm_DependenceNonUniformity	0.994683
ADC_wavelet-LLH_gldm_DependenceNonUniformityNormalized	0.960465
ADC_wavelet-LLH_gldm_DependenceVariance	0.950147
ADC_wavelet-LLH_gldm_GrayLevelNonUniformity	0.989965
ADC_wavelet-LLH_gldm_GrayLevelVariance	0.922589
ADC_wavelet-LLH_gldm_LargeDependenceEmphasis	0.943458
ADC_wavelet-LLH_gldm_LargeDependenceHighGrayLevelEmphasis	0.906276
ADC_wavelet-LLH_gldm_LargeDependenceLowGrayLevelEmphasis	0.770221
ADC_wavelet-LLH_gldm_LowGrayLevelEmphasis	0.814946
ADC_wavelet-LLH_gldm_SmallDependenceEmphasis	0.960053
ADC_wavelet-LLH_gldm_SmallDependenceHighGrayLevelEmphasis	0.927872
ADC_wavelet-LLH_gldm_SmallDependenceLowGrayLevelEmphasis	0.891768
ADC_wavelet-LHL_firstorder_10Percentile	0.953862
ADC_wavelet-LHL_firstorder_90Percentile	0.942187
ADC_wavelet-LHL_firstorder_Energy	0.990269
ADC_wavelet-LHL_firstorder_Entropy	0.879181
ADC_wavelet-LHL_firstorder_InterquartileRange	0.974709
ADC_wavelet-LHL_firstorder_Maximum	0.87848
ADC_wavelet-LHL_firstorder_MeanAbsoluteDeviation	0.967106
ADC_wavelet-LHL_firstorder_Minimum	0.870743
ADC_wavelet-LHL_firstorder_Range	0.918816
ADC_wavelet-LHL_firstorder_RobustMeanAbsoluteDeviation	0.973061
ADC_wavelet-LHL_firstorder_RootMeanSquared	0.958775
ADC_wavelet-LHL_firstorder_TotalEnergy	0.990268
ADC_wavelet-LHL_firstorder_Uniformity	0.882103
ADC_wavelet-LHL_firstorder_Variance	0.970347
ADC_wavelet-LHL_glcm_ClusterProminence	0.890483
ADC_wavelet-LHL_glcm_ClusterTendency	0.903493
ADC_wavelet-LHL_glcm_Contrast	0.884226
ADC_wavelet-LHL_glcm_Correlation	0.853292
ADC_wavelet-LHL_glcm_DifferenceAverage	0.89233
ADC_wavelet-LHL_glcm_DifferenceEntropy	0.878788
ADC_wavelet-LHL_glcm_DifferenceVariance	0.863311
ADC_wavelet-LHL_glcm_Id	0.896652
ADC_wavelet-LHL_glcm_Idm	0.896569
ADC_wavelet-LHL_glcm_Idmn	0.884913
ADC_wavelet-LHL_glcm_Idn	0.892559
ADC_wavelet-LHL_glcm_Imc1	0.971416
ADC_wavelet-LHL_glcm_Imc2	0.970718
ADC_wavelet-LHL_glcm_InverseVariance	0.889834
ADC_wavelet-LHL_glcm_JointEnergy	0.864508
ADC_wavelet-LHL_glcm_JointEntropy	0.845878
ADC_wavelet-LHL_glcm_MCC	0.786834
ADC_wavelet-LHL_glcm_MaximumProbability	0.861439
ADC_wavelet-LHL_glcm_SumEntropy	0.85816
ADC_wavelet-LHL_glcm_SumSquares	0.902647
ADC_wavelet-LHL_glrlm_GrayLevelNonUniformity	0.997528
ADC_wavelet-LHL_glrlm_GrayLevelNonUniformityNormalized	0.877404
ADC_wavelet-LHL_glrlm_GrayLevelVariance	0.901382
ADC_wavelet-LHL_glrlm_LongRunEmphasis	0.91159
ADC_wavelet-LHL_glrlm_RunEntropy	0.806647
ADC_wavelet-LHL_glrlm_RunLengthNonUniformity	0.997375
ADC_wavelet-LHL_glrlm_RunLengthNonUniformityNormalized	0.919109
ADC_wavelet-LHL_glrlm_RunPercentage	0.921122
ADC_wavelet-LHL_glrlm_RunVariance	0.9065
ADC_wavelet-LHL_glrlm_ShortRunEmphasis	0.918637
ADC_wavelet-LHL_glszm_GrayLevelNonUniformity	0.991077
ADC_wavelet-LHL_glszm_GrayLevelNonUniformityNormalized	0.778888
ADC_wavelet-LHL_glszm_GrayLevelVariance	0.822753
ADC_wavelet-LHL_glszm_LargeAreaEmphasis	0.928313
ADC_wavelet-LHL_glszm_LargeAreaHighGrayLevelEmphasis	0.837279
ADC_wavelet-LHL_glszm_LargeAreaLowGrayLevelEmphasis	0.913396
ADC_wavelet-LHL_glszm_SizeZoneNonUniformity	0.967113
ADC_wavelet-LHL_glszm_SizeZoneNonUniformityNormalized	0.793691
ADC_wavelet-LHL_glszm_SmallAreaEmphasis	0.770909
ADC_wavelet-LHL_glszm_ZoneEntropy	0.925031
ADC_wavelet-LHL_glszm_ZonePercentage	0.92375
ADC_wavelet-LHL_glszm_ZoneVariance	0.928321
ADC_wavelet-LHL_ngtdm_Busyness	0.990925
ADC_wavelet-LHL_ngtdm_Coarseness	0.994228
ADC_wavelet-LHL_ngtdm_Complexity	0.798151
ADC_wavelet-LHL_ngtdm_Contrast	0.922768
ADC_wavelet-LHL_ngtdm_Strength	0.965447
ADC_wavelet-LHL_gldm_DependenceEntropy	0.92391
ADC_wavelet-LHL_gldm_DependenceNonUniformity	0.994169
ADC_wavelet-LHL_gldm_DependenceNonUniformityNormalized	0.92887
ADC_wavelet-LHL_gldm_DependenceVariance	0.904229
ADC_wavelet-LHL_gldm_GrayLevelNonUniformity	0.990988
ADC_wavelet-LHL_gldm_GrayLevelVariance	0.903817
ADC_wavelet-LHL_gldm_LargeDependenceEmphasis	0.914783
ADC_wavelet-LHL_gldm_LargeDependenceHighGrayLevelEmphasis	0.768191
ADC_wavelet-LHL_gldm_SmallDependenceEmphasis	0.916147
ADC_wavelet-LHL_gldm_SmallDependenceHighGrayLevelEmphasis	0.842271
ADC_wavelet-LHL_gldm_SmallDependenceLowGrayLevelEmphasis	0.840955
ADC_wavelet-LHH_firstorder_10Percentile	0.981909
ADC_wavelet-LHH_firstorder_90Percentile	0.994891
ADC_wavelet-LHH_firstorder_Energy	0.99024
ADC_wavelet-LHH_firstorder_Entropy	0.897902
ADC_wavelet-LHH_firstorder_InterquartileRange	0.982999
ADC_wavelet-LHH_firstorder_Kurtosis	0.781698
ADC_wavelet-LHH_firstorder_Maximum	0.932371
ADC_wavelet-LHH_firstorder_MeanAbsoluteDeviation	0.990823
ADC_wavelet-LHH_firstorder_Median	0.767742
ADC_wavelet-LHH_firstorder_Minimum	0.922221
ADC_wavelet-LHH_firstorder_Range	0.953414
ADC_wavelet-LHH_firstorder_RobustMeanAbsoluteDeviation	0.988166
ADC_wavelet-LHH_firstorder_RootMeanSquared	0.990622
ADC_wavelet-LHH_firstorder_TotalEnergy	0.989925
ADC_wavelet-LHH_firstorder_Uniformity	0.892341
ADC_wavelet-LHH_firstorder_Variance	0.98201
ADC_wavelet-LHH_glcm_ClusterProminence	0.90492
ADC_wavelet-LHH_glcm_ClusterTendency	0.916009
ADC_wavelet-LHH_glcm_Contrast	0.900895
ADC_wavelet-LHH_glcm_Correlation	0.952424
ADC_wavelet-LHH_glcm_DifferenceAverage	0.914008
ADC_wavelet-LHH_glcm_DifferenceEntropy	0.904434
ADC_wavelet-LHH_glcm_DifferenceVariance	0.894002
ADC_wavelet-LHH_glcm_Id	0.91902
ADC_wavelet-LHH_glcm_Idm	0.918834
ADC_wavelet-LHH_glcm_Idmn	0.904065
ADC_wavelet-LHH_glcm_Idn	0.91642
ADC_wavelet-LHH_glcm_Imc1	0.985862
ADC_wavelet-LHH_glcm_Imc2	0.984438
ADC_wavelet-LHH_glcm_InverseVariance	0.921128
ADC_wavelet-LHH_glcm_JointEnergy	0.839933
ADC_wavelet-LHH_glcm_JointEntropy	0.868846
ADC_wavelet-LHH_glcm_MCC	0.906044
ADC_wavelet-LHH_glcm_MaximumProbability	0.828049
ADC_wavelet-LHH_glcm_SumEntropy	0.880848
ADC_wavelet-LHH_glcm_SumSquares	0.909338
ADC_wavelet-LHH_glrlm_GrayLevelNonUniformity	0.998059
ADC_wavelet-LHH_glrlm_GrayLevelNonUniformityNormalized	0.896355
ADC_wavelet-LHH_glrlm_GrayLevelVariance	0.913333
ADC_wavelet-LHH_glrlm_LongRunEmphasis	0.856336
ADC_wavelet-LHH_glrlm_RunEntropy	0.834382
ADC_wavelet-LHH_glrlm_RunLengthNonUniformity	0.996947
ADC_wavelet-LHH_glrlm_RunLengthNonUniformityNormalized	0.934382
ADC_wavelet-LHH_glrlm_RunPercentage	0.927621
ADC_wavelet-LHH_glrlm_RunVariance	0.802563
ADC_wavelet-LHH_glrlm_ShortRunEmphasis	0.929481
ADC_wavelet-LHH_glszm_GrayLevelNonUniformity	0.997114
ADC_wavelet-LHH_glszm_GrayLevelNonUniformityNormalized	0.840778
ADC_wavelet-LHH_glszm_GrayLevelVariance	0.858865
ADC_wavelet-LHH_glszm_LargeAreaEmphasis	0.916551
ADC_wavelet-LHH_glszm_LargeAreaHighGrayLevelEmphasis	0.933672
ADC_wavelet-LHH_glszm_LargeAreaLowGrayLevelEmphasis	0.865156
ADC_wavelet-LHH_glszm_SizeZoneNonUniformity	0.981686
ADC_wavelet-LHH_glszm_SizeZoneNonUniformityNormalized	0.866859
ADC_wavelet-LHH_glszm_SmallAreaEmphasis	0.85262
ADC_wavelet-LHH_glszm_ZoneEntropy	0.838765
ADC_wavelet-LHH_glszm_ZonePercentage	0.947516
ADC_wavelet-LHH_glszm_ZoneVariance	0.916596
ADC_wavelet-LHH_ngtdm_Busyness	0.992806
ADC_wavelet-LHH_ngtdm_Coarseness	0.991733
ADC_wavelet-LHH_ngtdm_Complexity	0.787013
ADC_wavelet-LHH_ngtdm_Contrast	0.93175
ADC_wavelet-LHH_ngtdm_Strength	0.98775
ADC_wavelet-LHH_gldm_DependenceEntropy	0.914873
ADC_wavelet-LHH_gldm_DependenceNonUniformity	0.995318
ADC_wavelet-LHH_gldm_DependenceNonUniformityNormalized	0.955999
ADC_wavelet-LHH_gldm_DependenceVariance	0.890049
ADC_wavelet-LHH_gldm_GrayLevelNonUniformity	0.988731
ADC_wavelet-LHH_gldm_GrayLevelVariance	0.914579
ADC_wavelet-LHH_gldm_LargeDependenceEmphasis	0.893497
ADC_wavelet-LHH_gldm_LargeDependenceHighGrayLevelEmphasis	0.831647
ADC_wavelet-LHH_gldm_LargeDependenceLowGrayLevelEmphasis	0.806059
ADC_wavelet-LHH_gldm_SmallDependenceEmphasis	0.94802
ADC_wavelet-LHH_gldm_SmallDependenceHighGrayLevelEmphasis	0.87152
ADC_wavelet-LHH_gldm_SmallDependenceLowGrayLevelEmphasis	0.846013
ADC_wavelet-HLL_firstorder_10Percentile	0.91954
ADC_wavelet-HLL_firstorder_90Percentile	0.940493
ADC_wavelet-HLL_firstorder_Energy	0.989159
ADC_wavelet-HLL_firstorder_Entropy	0.883887
ADC_wavelet-HLL_firstorder_InterquartileRange	0.96781
ADC_wavelet-HLL_firstorder_Kurtosis	0.78358
ADC_wavelet-HLL_firstorder_Maximum	0.843719
ADC_wavelet-HLL_firstorder_MeanAbsoluteDeviation	0.952439
ADC_wavelet-HLL_firstorder_Minimum	0.843639
ADC_wavelet-HLL_firstorder_Range	0.887211
ADC_wavelet-HLL_firstorder_RobustMeanAbsoluteDeviation	0.966935
ADC_wavelet-HLL_firstorder_RootMeanSquared	0.934603
ADC_wavelet-HLL_firstorder_TotalEnergy	0.989158
ADC_wavelet-HLL_firstorder_Uniformity	0.894726
ADC_wavelet-HLL_firstorder_Variance	0.957763
ADC_wavelet-HLL_glcm_ClusterProminence	0.829274
ADC_wavelet-HLL_glcm_ClusterTendency	0.865121
ADC_wavelet-HLL_glcm_Contrast	0.84169
ADC_wavelet-HLL_glcm_Correlation	0.907747
ADC_wavelet-HLL_glcm_DifferenceAverage	0.875363
ADC_wavelet-HLL_glcm_DifferenceEntropy	0.879641
ADC_wavelet-HLL_glcm_DifferenceVariance	0.817044
ADC_wavelet-HLL_glcm_Id	0.903362
ADC_wavelet-HLL_glcm_Idm	0.904777
ADC_wavelet-HLL_glcm_Idmn	0.851637
ADC_wavelet-HLL_glcm_Idn	0.88241
ADC_wavelet-HLL_glcm_Imc1	0.9719
ADC_wavelet-HLL_glcm_Imc2	0.980021
ADC_wavelet-HLL_glcm_InverseVariance	0.888699
ADC_wavelet-HLL_glcm_JointEnergy	0.887077
ADC_wavelet-HLL_glcm_JointEntropy	0.862
ADC_wavelet-HLL_glcm_MCC	0.790209
ADC_wavelet-HLL_glcm_MaximumProbability	0.880424
ADC_wavelet-HLL_glcm_SumEntropy	0.875255
ADC_wavelet-HLL_glcm_SumSquares	0.858297
ADC_wavelet-HLL_glrlm_GrayLevelNonUniformity	0.99152
ADC_wavelet-HLL_glrlm_GrayLevelNonUniformityNormalized	0.88681
ADC_wavelet-HLL_glrlm_GrayLevelVariance	0.867998
ADC_wavelet-HLL_glrlm_LongRunEmphasis	0.924244
ADC_wavelet-HLL_glrlm_RunEntropy	0.798961
ADC_wavelet-HLL_glrlm_RunLengthNonUniformity	0.995327
ADC_wavelet-HLL_glrlm_RunLengthNonUniformityNormalized	0.928164
ADC_wavelet-HLL_glrlm_RunPercentage	0.930281
ADC_wavelet-HLL_glrlm_RunVariance	0.922509
ADC_wavelet-HLL_glrlm_ShortRunEmphasis	0.927647
ADC_wavelet-HLL_glszm_GrayLevelNonUniformity	0.984737
ADC_wavelet-HLL_glszm_GrayLevelNonUniformityNormalized	0.796713
ADC_wavelet-HLL_glszm_GrayLevelVariance	0.817671
ADC_wavelet-HLL_glszm_LargeAreaEmphasis	0.859506
ADC_wavelet-HLL_glszm_LargeAreaHighGrayLevelEmphasis	0.841409
ADC_wavelet-HLL_glszm_LargeAreaLowGrayLevelEmphasis	0.82603
ADC_wavelet-HLL_glszm_SizeZoneNonUniformity	0.92802
ADC_wavelet-HLL_glszm_SizeZoneNonUniformityNormalized	0.87127
ADC_wavelet-HLL_glszm_SmallAreaEmphasis	0.845576
ADC_wavelet-HLL_glszm_ZoneEntropy	0.948311
ADC_wavelet-HLL_glszm_ZonePercentage	0.9235
ADC_wavelet-HLL_glszm_ZoneVariance	0.85946
ADC_wavelet-HLL_ngtdm_Busyness	0.992095
ADC_wavelet-HLL_ngtdm_Coarseness	0.98688
ADC_wavelet-HLL_ngtdm_Complexity	0.757554
ADC_wavelet-HLL_ngtdm_Contrast	0.870226
ADC_wavelet-HLL_ngtdm_Strength	0.968661
ADC_wavelet-HLL_gldm_DependenceEntropy	0.940166
ADC_wavelet-HLL_gldm_DependenceNonUniformity	0.987692
ADC_wavelet-HLL_gldm_DependenceNonUniformityNormalized	0.934578
ADC_wavelet-HLL_gldm_DependenceVariance	0.918991
ADC_wavelet-HLL_gldm_GrayLevelNonUniformity	0.982248
ADC_wavelet-HLL_gldm_GrayLevelVariance	0.869438
ADC_wavelet-HLL_gldm_LargeDependenceEmphasis	0.926941
ADC_wavelet-HLL_gldm_LargeDependenceHighGrayLevelEmphasis	0.86286
ADC_wavelet-HLL_gldm_SmallDependenceEmphasis	0.923111
ADC_wavelet-HLL_gldm_SmallDependenceHighGrayLevelEmphasis	0.79966
ADC_wavelet-HLL_gldm_SmallDependenceLowGrayLevelEmphasis	0.810478
ADC_wavelet-HLH_firstorder_10Percentile	0.986664
ADC_wavelet-HLH_firstorder_90Percentile	0.986543
ADC_wavelet-HLH_firstorder_Energy	0.985513
ADC_wavelet-HLH_firstorder_Entropy	0.882227
ADC_wavelet-HLH_firstorder_InterquartileRange	0.989518
ADC_wavelet-HLH_firstorder_Kurtosis	0.836735
ADC_wavelet-HLH_firstorder_Maximum	0.943039
ADC_wavelet-HLH_firstorder_MeanAbsoluteDeviation	0.987786
ADC_wavelet-HLH_firstorder_Minimum	0.929827
ADC_wavelet-HLH_firstorder_Range	0.949765
ADC_wavelet-HLH_firstorder_RobustMeanAbsoluteDeviation	0.990188
ADC_wavelet-HLH_firstorder_RootMeanSquared	0.983578
ADC_wavelet-HLH_firstorder_TotalEnergy	0.985478
ADC_wavelet-HLH_firstorder_Uniformity	0.885968
ADC_wavelet-HLH_firstorder_Variance	0.981506
ADC_wavelet-HLH_glcm_ClusterProminence	0.870913
ADC_wavelet-HLH_glcm_ClusterTendency	0.88796
ADC_wavelet-HLH_glcm_Contrast	0.891757
ADC_wavelet-HLH_glcm_Correlation	0.939076
ADC_wavelet-HLH_glcm_DifferenceAverage	0.898111
ADC_wavelet-HLH_glcm_DifferenceEntropy	0.881675
ADC_wavelet-HLH_glcm_DifferenceVariance	0.878283
ADC_wavelet-HLH_glcm_Id	0.908871
ADC_wavelet-HLH_glcm_Idm	0.90975
ADC_wavelet-HLH_glcm_Idmn	0.891427
ADC_wavelet-HLH_glcm_Idn	0.899759
ADC_wavelet-HLH_glcm_Imc1	0.986378
ADC_wavelet-HLH_glcm_Imc2	0.985379
ADC_wavelet-HLH_glcm_InverseVariance	0.903317
ADC_wavelet-HLH_glcm_JointEnergy	0.853127
ADC_wavelet-HLH_glcm_JointEntropy	0.852765
ADC_wavelet-HLH_glcm_MCC	0.892414
ADC_wavelet-HLH_glcm_MaximumProbability	0.861522
ADC_wavelet-HLH_glcm_SumEntropy	0.869778
ADC_wavelet-HLH_glcm_SumSquares	0.890065
ADC_wavelet-HLH_glrlm_GrayLevelNonUniformity	0.988159
ADC_wavelet-HLH_glrlm_GrayLevelNonUniformityNormalized	0.882473
ADC_wavelet-HLH_glrlm_GrayLevelVariance	0.886932
ADC_wavelet-HLH_glrlm_LongRunEmphasis	0.881339
ADC_wavelet-HLH_glrlm_RunEntropy	0.801266
ADC_wavelet-HLH_glrlm_RunLengthNonUniformity	0.992598
ADC_wavelet-HLH_glrlm_RunLengthNonUniformityNormalized	0.929316
ADC_wavelet-HLH_glrlm_RunPercentage	0.92689
ADC_wavelet-HLH_glrlm_RunVariance	0.845401
ADC_wavelet-HLH_glrlm_ShortRunEmphasis	0.925164
ADC_wavelet-HLH_glrlm_ShortRunLowGrayLevelEmphasis	0.752672
ADC_wavelet-HLH_glszm_GrayLevelNonUniformity	0.995556
ADC_wavelet-HLH_glszm_GrayLevelNonUniformityNormalized	0.801205
ADC_wavelet-HLH_glszm_GrayLevelVariance	0.798215
ADC_wavelet-HLH_glszm_LargeAreaEmphasis	0.807676
ADC_wavelet-HLH_glszm_LargeAreaHighGrayLevelEmphasis	0.846499
ADC_wavelet-HLH_glszm_LargeAreaLowGrayLevelEmphasis	0.752181
ADC_wavelet-HLH_glszm_SizeZoneNonUniformity	0.937918
ADC_wavelet-HLH_glszm_SizeZoneNonUniformityNormalized	0.855536
ADC_wavelet-HLH_glszm_SmallAreaEmphasis	0.842293
ADC_wavelet-HLH_glszm_ZoneEntropy	0.857897
ADC_wavelet-HLH_glszm_ZonePercentage	0.942317
ADC_wavelet-HLH_glszm_ZoneVariance	0.807653
ADC_wavelet-HLH_ngtdm_Busyness	0.997134
ADC_wavelet-HLH_ngtdm_Coarseness	0.992893
ADC_wavelet-HLH_ngtdm_Complexity	0.75339
ADC_wavelet-HLH_ngtdm_Contrast	0.93445
ADC_wavelet-HLH_ngtdm_Strength	0.978018
ADC_wavelet-HLH_gldm_DependenceEntropy	0.904413
ADC_wavelet-HLH_gldm_DependenceNonUniformity	0.984458
ADC_wavelet-HLH_gldm_DependenceNonUniformityNormalized	0.951568
ADC_wavelet-HLH_gldm_DependenceVariance	0.90576
ADC_wavelet-HLH_gldm_GrayLevelNonUniformity	0.970408
ADC_wavelet-HLH_gldm_GrayLevelVariance	0.889897
ADC_wavelet-HLH_gldm_LargeDependenceEmphasis	0.904717
ADC_wavelet-HLH_gldm_LargeDependenceHighGrayLevelEmphasis	0.854241
ADC_wavelet-HLH_gldm_LargeDependenceLowGrayLevelEmphasis	0.848099
ADC_wavelet-HLH_gldm_SmallDependenceEmphasis	0.940854
ADC_wavelet-HLH_gldm_SmallDependenceHighGrayLevelEmphasis	0.86716
ADC_wavelet-HLH_gldm_SmallDependenceLowGrayLevelEmphasis	0.837047
ADC_wavelet-HHL_firstorder_10Percentile	0.983014
ADC_wavelet-HHL_firstorder_90Percentile	0.979439
ADC_wavelet-HHL_firstorder_Energy	0.997243
ADC_wavelet-HHL_firstorder_Entropy	0.834591
ADC_wavelet-HHL_firstorder_InterquartileRange	0.98689
ADC_wavelet-HHL_firstorder_Maximum	0.884565
ADC_wavelet-HHL_firstorder_MeanAbsoluteDeviation	0.983474
ADC_wavelet-HHL_firstorder_Minimum	0.864541
ADC_wavelet-HHL_firstorder_Range	0.900452
ADC_wavelet-HHL_firstorder_RobustMeanAbsoluteDeviation	0.987512
ADC_wavelet-HHL_firstorder_RootMeanSquared	0.97786
ADC_wavelet-HHL_firstorder_TotalEnergy	0.997243
ADC_wavelet-HHL_firstorder_Uniformity	0.845003
ADC_wavelet-HHL_firstorder_Variance	0.985449
ADC_wavelet-HHL_glcm_ClusterTendency	0.80919
ADC_wavelet-HHL_glcm_Contrast	0.825066
ADC_wavelet-HHL_glcm_Correlation	0.871956
ADC_wavelet-HHL_glcm_DifferenceAverage	0.850802
ADC_wavelet-HHL_glcm_DifferenceEntropy	0.840207
ADC_wavelet-HHL_glcm_DifferenceVariance	0.816022
ADC_wavelet-HHL_glcm_Id	0.867379
ADC_wavelet-HHL_glcm_Idm	0.867991
ADC_wavelet-HHL_glcm_Idmn	0.832666
ADC_wavelet-HHL_glcm_Idn	0.856174
ADC_wavelet-HHL_glcm_Imc1	0.973948
ADC_wavelet-HHL_glcm_Imc2	0.978378
ADC_wavelet-HHL_glcm_InverseVariance	0.870132
ADC_wavelet-HHL_glcm_JointEnergy	0.821376
ADC_wavelet-HHL_glcm_JointEntropy	0.813112
ADC_wavelet-HHL_glcm_MCC	0.821355
ADC_wavelet-HHL_glcm_MaximumProbability	0.830129
ADC_wavelet-HHL_glcm_SumEntropy	0.816601
ADC_wavelet-HHL_glcm_SumSquares	0.817642
ADC_wavelet-HHL_glrlm_GrayLevelNonUniformity	0.996995
ADC_wavelet-HHL_glrlm_GrayLevelNonUniformityNormalized	0.837686
ADC_wavelet-HHL_glrlm_GrayLevelVariance	0.817006
ADC_wavelet-HHL_glrlm_LongRunEmphasis	0.8809
ADC_wavelet-HHL_glrlm_RunEntropy	0.758232
ADC_wavelet-HHL_glrlm_RunLengthNonUniformity	0.998505
ADC_wavelet-HHL_glrlm_RunLengthNonUniformityNormalized	0.890061
ADC_wavelet-HHL_glrlm_RunPercentage	0.890143
ADC_wavelet-HHL_glrlm_RunVariance	0.879606
ADC_wavelet-HHL_glrlm_ShortRunEmphasis	0.885969
ADC_wavelet-HHL_glszm_GrayLevelNonUniformity	0.997453
ADC_wavelet-HHL_glszm_LargeAreaEmphasis	0.93479
ADC_wavelet-HHL_glszm_LargeAreaHighGrayLevelEmphasis	0.905136
ADC_wavelet-HHL_glszm_LargeAreaLowGrayLevelEmphasis	0.913927
ADC_wavelet-HHL_glszm_SizeZoneNonUniformity	0.98975
ADC_wavelet-HHL_glszm_SizeZoneNonUniformityNormalized	0.763818
ADC_wavelet-HHL_glszm_ZoneEntropy	0.881646
ADC_wavelet-HHL_glszm_ZonePercentage	0.906254
ADC_wavelet-HHL_glszm_ZoneVariance	0.934813
ADC_wavelet-HHL_ngtdm_Busyness	0.991005
ADC_wavelet-HHL_ngtdm_Coarseness	0.993068
ADC_wavelet-HHL_ngtdm_Contrast	0.870277
ADC_wavelet-HHL_ngtdm_Strength	0.977164
ADC_wavelet-HHL_gldm_DependenceEntropy	0.921573
ADC_wavelet-HHL_gldm_DependenceNonUniformity	0.996297
ADC_wavelet-HHL_gldm_DependenceNonUniformityNormalized	0.910664
ADC_wavelet-HHL_gldm_DependenceVariance	0.87266
ADC_wavelet-HHL_gldm_GrayLevelNonUniformity	0.989996
ADC_wavelet-HHL_gldm_GrayLevelVariance	0.82056
ADC_wavelet-HHL_gldm_LargeDependenceEmphasis	0.877491
ADC_wavelet-HHL_gldm_LargeDependenceHighGrayLevelEmphasis	0.771724
ADC_wavelet-HHL_gldm_LargeDependenceLowGrayLevelEmphasis	0.756332
ADC_wavelet-HHL_gldm_SmallDependenceEmphasis	0.897142
ADC_wavelet-HHL_gldm_SmallDependenceLowGrayLevelEmphasis	0.764901
ADC_wavelet-HHH_firstorder_10Percentile	0.990247
ADC_wavelet-HHH_firstorder_90Percentile	0.992744
ADC_wavelet-HHH_firstorder_Energy	0.993118
ADC_wavelet-HHH_firstorder_Entropy	0.877536
ADC_wavelet-HHH_firstorder_InterquartileRange	0.99382
ADC_wavelet-HHH_firstorder_Kurtosis	0.780016
ADC_wavelet-HHH_firstorder_Maximum	0.935167
ADC_wavelet-HHH_firstorder_MeanAbsoluteDeviation	0.993176
ADC_wavelet-HHH_firstorder_Minimum	0.925049
ADC_wavelet-HHH_firstorder_Range	0.948422
ADC_wavelet-HHH_firstorder_RobustMeanAbsoluteDeviation	0.995216
ADC_wavelet-HHH_firstorder_RootMeanSquared	0.989942
ADC_wavelet-HHH_firstorder_TotalEnergy	0.99308
ADC_wavelet-HHH_firstorder_Uniformity	0.883086
ADC_wavelet-HHH_firstorder_Variance	0.991302
ADC_wavelet-HHH_glcm_ClusterProminence	0.839325
ADC_wavelet-HHH_glcm_ClusterTendency	0.870152
ADC_wavelet-HHH_glcm_Contrast	0.8735
ADC_wavelet-HHH_glcm_Correlation	0.930677
ADC_wavelet-HHH_glcm_DifferenceAverage	0.890674
ADC_wavelet-HHH_glcm_DifferenceEntropy	0.879181
ADC_wavelet-HHH_glcm_DifferenceVariance	0.868235
ADC_wavelet-HHH_glcm_Id	0.903525
ADC_wavelet-HHH_glcm_Idm	0.903845
ADC_wavelet-HHH_glcm_Idmn	0.877518
ADC_wavelet-HHH_glcm_Idn	0.894178
ADC_wavelet-HHH_glcm_Imc1	0.979453
ADC_wavelet-HHH_glcm_Imc2	0.985958
ADC_wavelet-HHH_glcm_InverseVariance	0.899666
ADC_wavelet-HHH_glcm_JointEnergy	0.859055
ADC_wavelet-HHH_glcm_JointEntropy	0.851258
ADC_wavelet-HHH_glcm_MCC	0.873468
ADC_wavelet-HHH_glcm_MaximumProbability	0.856059
ADC_wavelet-HHH_glcm_SumEntropy	0.868224
ADC_wavelet-HHH_glcm_SumSquares	0.871854
ADC_wavelet-HHH_glrlm_GrayLevelNonUniformity	0.997767
ADC_wavelet-HHH_glrlm_GrayLevelNonUniformityNormalized	0.877162
ADC_wavelet-HHH_glrlm_GrayLevelVariance	0.872228
ADC_wavelet-HHH_glrlm_LongRunEmphasis	0.899865
ADC_wavelet-HHH_glrlm_RunEntropy	0.806637
ADC_wavelet-HHH_glrlm_RunLengthNonUniformity	0.99809
ADC_wavelet-HHH_glrlm_RunLengthNonUniformityNormalized	0.923736
ADC_wavelet-HHH_glrlm_RunPercentage	0.922263
ADC_wavelet-HHH_glrlm_RunVariance	0.874977
ADC_wavelet-HHH_glrlm_ShortRunEmphasis	0.920075
ADC_wavelet-HHH_glszm_GrayLevelNonUniformity	0.998733
ADC_wavelet-HHH_glszm_GrayLevelNonUniformityNormalized	0.824485
ADC_wavelet-HHH_glszm_GrayLevelVariance	0.80646
ADC_wavelet-HHH_glszm_LargeAreaEmphasis	0.944413
ADC_wavelet-HHH_glszm_LargeAreaHighGrayLevelEmphasis	0.925091
ADC_wavelet-HHH_glszm_LargeAreaLowGrayLevelEmphasis	0.955305
ADC_wavelet-HHH_glszm_SizeZoneNonUniformity	0.99125
ADC_wavelet-HHH_glszm_SizeZoneNonUniformityNormalized	0.770919
ADC_wavelet-HHH_glszm_ZoneEntropy	0.796834
ADC_wavelet-HHH_glszm_ZonePercentage	0.937431
ADC_wavelet-HHH_glszm_ZoneVariance	0.944421
ADC_wavelet-HHH_ngtdm_Busyness	0.993913
ADC_wavelet-HHH_ngtdm_Coarseness	0.993623
ADC_wavelet-HHH_ngtdm_Contrast	0.918527
ADC_wavelet-HHH_ngtdm_Strength	0.980872
ADC_wavelet-HHH_gldm_DependenceEntropy	0.888571
ADC_wavelet-HHH_gldm_DependenceNonUniformity	0.995383
ADC_wavelet-HHH_gldm_DependenceNonUniformityNormalized	0.949242
ADC_wavelet-HHH_gldm_DependenceVariance	0.894141
ADC_wavelet-HHH_gldm_GrayLevelNonUniformity	0.99079
ADC_wavelet-HHH_gldm_GrayLevelVariance	0.87435
ADC_wavelet-HHH_gldm_LargeDependenceEmphasis	0.905166
ADC_wavelet-HHH_gldm_LargeDependenceHighGrayLevelEmphasis	0.854351
ADC_wavelet-HHH_gldm_LargeDependenceLowGrayLevelEmphasis	0.85031
ADC_wavelet-HHH_gldm_SmallDependenceEmphasis	0.934543
ADC_wavelet-HHH_gldm_SmallDependenceHighGrayLevelEmphasis	0.832535
ADC_wavelet-HHH_gldm_SmallDependenceLowGrayLevelEmphasis	0.835182
ADC_wavelet-LLL_firstorder_10Percentile	0.954487
ADC_wavelet-LLL_firstorder_90Percentile	0.944496
ADC_wavelet-LLL_firstorder_Energy	0.994411
ADC_wavelet-LLL_firstorder_Entropy	0.766302
ADC_wavelet-LLL_firstorder_InterquartileRange	0.89963
ADC_wavelet-LLL_firstorder_Maximum	0.77612
ADC_wavelet-LLL_firstorder_MeanAbsoluteDeviation	0.899074
ADC_wavelet-LLL_firstorder_Mean	0.976045
ADC_wavelet-LLL_firstorder_Median	0.983627
ADC_wavelet-LLL_firstorder_Minimum	0.850038
ADC_wavelet-LLL_firstorder_Range	0.794486
ADC_wavelet-LLL_firstorder_RobustMeanAbsoluteDeviation	0.900604
ADC_wavelet-LLL_firstorder_RootMeanSquared	0.973688
ADC_wavelet-LLL_firstorder_Skewness	0.762909
ADC_wavelet-LLL_firstorder_TotalEnergy	0.994411
ADC_wavelet-LLL_firstorder_Uniformity	0.784986
ADC_wavelet-LLL_firstorder_Variance	0.907553
ADC_wavelet-LLL_glcm_Autocorrelation	0.758648
ADC_wavelet-LLL_glcm_ClusterShade	0.792826
ADC_wavelet-LLL_glcm_Contrast	0.888125
ADC_wavelet-LLL_glcm_Correlation	0.828045
ADC_wavelet-LLL_glcm_DifferenceAverage	0.888701
ADC_wavelet-LLL_glcm_DifferenceEntropy	0.843789
ADC_wavelet-LLL_glcm_DifferenceVariance	0.866958
ADC_wavelet-LLL_glcm_Id	0.868438
ADC_wavelet-LLL_glcm_Idm	0.865189
ADC_wavelet-LLL_glcm_Idmn	0.893192
ADC_wavelet-LLL_glcm_Idn	0.885445
ADC_wavelet-LLL_glcm_Imc1	0.906693
ADC_wavelet-LLL_glcm_Imc2	0.856984
ADC_wavelet-LLL_glcm_InverseVariance	0.863919
ADC_wavelet-LLL_glcm_JointEnergy	0.788019
ADC_wavelet-LLL_glcm_JointEntropy	0.750784
ADC_wavelet-LLL_glcm_MaximumProbability	0.813162
ADC_wavelet-LLL_glcm_SumEntropy	0.753453
ADC_wavelet-LLL_glcm_SumSquares	0.770937
ADC_wavelet-LLL_glrlm_GrayLevelNonUniformity	0.989429
ADC_wavelet-LLL_glrlm_GrayLevelNonUniformityNormalized	0.76008
ADC_wavelet-LLL_glrlm_GrayLevelVariance	0.775074
ADC_wavelet-LLL_glrlm_LongRunEmphasis	0.899953
ADC_wavelet-LLL_glrlm_LongRunHighGrayLevelEmphasis	0.839933
ADC_wavelet-LLL_glrlm_RunLengthNonUniformity	0.998089
ADC_wavelet-LLL_glrlm_RunLengthNonUniformityNormalized	0.892343
ADC_wavelet-LLL_glrlm_RunPercentage	0.896471
ADC_wavelet-LLL_glrlm_RunVariance	0.907684
ADC_wavelet-LLL_glrlm_ShortRunEmphasis	0.88862
ADC_wavelet-LLL_glszm_GrayLevelNonUniformity	0.97919
ADC_wavelet-LLL_glszm_LargeAreaEmphasis	0.939452
ADC_wavelet-LLL_glszm_LargeAreaHighGrayLevelEmphasis	0.932812
ADC_wavelet-LLL_glszm_LargeAreaLowGrayLevelEmphasis	0.917441
ADC_wavelet-LLL_glszm_SizeZoneNonUniformity	0.944586
ADC_wavelet-LLL_glszm_SizeZoneNonUniformityNormalized	0.809469
ADC_wavelet-LLL_glszm_SmallAreaEmphasis	0.762255
ADC_wavelet-LLL_glszm_ZoneEntropy	0.946456
ADC_wavelet-LLL_glszm_ZonePercentage	0.926448
ADC_wavelet-LLL_glszm_ZoneVariance	0.939514
ADC_wavelet-LLL_ngtdm_Busyness	0.996826
ADC_wavelet-LLL_ngtdm_Coarseness	0.985866
ADC_wavelet-LLL_ngtdm_Complexity	0.826019
ADC_wavelet-LLL_ngtdm_Contrast	0.893735
ADC_wavelet-LLL_ngtdm_Strength	0.950766
ADC_wavelet-LLL_gldm_DependenceEntropy	0.965731
ADC_wavelet-LLL_gldm_DependenceNonUniformity	0.996544
ADC_wavelet-LLL_gldm_DependenceNonUniformityNormalized	0.929305
ADC_wavelet-LLL_gldm_DependenceVariance	0.901703
ADC_wavelet-LLL_gldm_GrayLevelNonUniformity	0.984816
ADC_wavelet-LLL_gldm_GrayLevelVariance	0.780762
ADC_wavelet-LLL_gldm_LargeDependenceEmphasis	0.897788
ADC_wavelet-LLL_gldm_LargeDependenceHighGrayLevelEmphasis	0.931839
ADC_wavelet-LLL_gldm_LargeDependenceLowGrayLevelEmphasis	0.761644
ADC_wavelet-LLL_gldm_SmallDependenceEmphasis	0.919375
ADC_wavelet-LLL_gldm_SmallDependenceHighGrayLevelEmphasis	0.833438
